# Supplementary material for: Activation Mechanism of RhoA Caused by Constitutively Activating Mutations G14V and Q63L
Source: Int J Mol Sci. 2022 Dec 7;23(24):15458. doi: 10.3390/ijms232415458 (PMC9778661; doi:10.3390/ijms232415458)
Supplement: Supplementary file 1 [file ijms-23-15458-s001.zip]

Archive with 1 entries (1 files):
- ijms-2027656-supplementary.pdf
